# Supplementary material for: Telomere dysfunction promotes cholangiocyte senescence and biliary fibrosis in primary sclerosing cholangitis
Source: JCI Insight. 2023 Oct 23;8(20):e170320. doi: 10.1172/jci.insight.170320 (PMC10619490; doi:10.1172/jci.insight.170320)
Supplement: Supporting data values [file jciinsight-8-170320-s185.xlsx]

## Sheet: Fig.1A
Telomere Intensity			Average Foci			% TAFs
Non-PSC	PSC		Non-PSC	PSC		Non-PSC	PSC
502.85	350		1	6		0	120
450.78	335		1.83	8.5		16.6	100
476	355		3	5.5		33	60
509.862	119.552		1.75	4.8		0	120
315.895	125.65		2.1	8.6		15	80
	123.56			5.8			80
	264.532			7.5			70
	253.805			5.7			50

## Sheet: Fig.2A
Telomere Intensity			Average Foci			% TAFs
Chow	DDC		Chow	DDC		Chow	DDC
527.497	136.873		1.83	2.869		16.6667	47.8261
466.257	167.547		1.7	2.59		10	35
443.118	209.445		1.98	3.2		12.5	25.25
421.5	211.26		2.15	4.26		11.26	33.65
548.325	189.36		1.65	5.369		17.65	42.125

## Sheet: Fig.3D
SMA			TERT
Chow	DDC		Chow	DDC
0.299296	0.857088		0.999342	0.13153
0.336437	0.601842		0.711451	0.195186
0.484777	2.45769		0.926067	0.214346
0.682142	2.6703		1.86641	0.340675
0.565694	0.848507		0.633478	0.483899
0.104519	1.34373		0.736045	0.631133

## Sheet: Fig.4
p21			TERT			p21			TERT
Control	IRR		Control	IRR		Control	IRR		Control	IRR
0.02517	0.097585		0.001188	0.00032		1	5.68		1	0.32
0.007611	0.037044		0.002505	0.0003		1	4.95		1	0.26
0.002161	0.038371		0.0138	0.006041		1	3.96		1	0.46
0.038594	0.119829		0.02181	0.012551		1	3.52		1	0.49
0.04642	0.085808		0.006524	0.000494
					p21					TERT						p21					Gamma H2A.x
					Empty Vector		HA-TERT			Empty Vector		HA-TERT				Empty Vector		HA-TERT			Empty Vector		HA-TERT
Luciferase Assay					Control	IRR	Control	IRR		Control	IRR	Control	IRR			Control	IRR	Control	IRR		Control	IRR	Control	IRR
Control	IRR				0.0036486	0.0085252	0.0011739	0.0038822		0.00176	0.000925	0.09476	0.070389			1	4.81558	0.84427	1.34416		1	3.2	1.2	0.2
1	0.376208				0.002161	0.0048371	0.002115	0.0034082		0.001523	0.000368	0.08712	0.056029			1	3.6589	0.7895	1.2111		1	2.997	1.132	0.458
1	0.401				0.00487	0.0074825	0.00325	0.001254		0.002048	0.000197	0.06587	0.050254			1	5.248	0.6587	1.147		1	3.648	0.987	0.365
1	0.56				0.003987	0.00972548	0.00587	0.001564		0.001985	0.0001125	0.07021	0.05987
TERT					p21
DMSO		Danazol			DMSO		Danazol
Control	IRR	Control	IRR		Control	IRR	Control	IRR
1	0.55	1.2	1.06		1	1.98	0.77	1.07
1	0.4	1.5	1.6		1	2.9	1.3	1.2
1	0.6	1.4	1.3		1	2.8	1.2	1.1
1	0.5	1.3	1.34		1	2.72	1.16	1.12

## Sheet: Fig.5
FN1					p21
Empty Vector		HA-TERT			Empty Vector		HA-TERT
Vehicle	TGFβ	Vehicle	TGFβ		Vehicle	TGFβ	Vehicle	TGFβ
1	2.39275	0.425227	0.405301		1	8.35809	0.604947	1.54457
1	2.41794	0.387209	0.617098		1	6.75978	0.241126	1.74082
1	2.24888	0.291827	0.227707		1	8.99263	0.690938	1.69066

## Sheet: Fig.6
CHIP-H3K9me3				p21					TERT
Control	IRR			DMSO		Chaetocin			DMSO		Chaetocin
1	3.19847			Control	IRR	Control	IRR		Control	IRR	Control	IRR
1	2.00149			1	1.99964	0.750429	0.610061		1	0.44	1.05	0.93
1	2.38617			1	2.55698	0.89874	0.56985		1	0.497	1	0.89758
1	2.67			1	2.3547	0.98745	0.5124		1	0.555	0.987	0.97523
1	3.34

## Sheet: Fig.7
TERTfl/fl		Krt19 Cre/TERT		OPN cre/Tert
Chow	DDC	Chow	DDC	Chow	DDC
0.5772	4.4474	0.56	3.6202	1.31	8.732
1.0582	4.11167	0.75	4.5436	0.71	8.5878
0.8242	2.8486	1.172	7.0432	0.91	7.1936
	2.732		6.822	1.15	8.5426
	2.52633				7.759

## Sheet: Fig.8
Sirius Red			col1a1			a-sma			ccl2
Vehicle	Danazol		Vehicle	Danazol		Vehicle	Danazol		Vehicle	Danazol
7.3486	5.5984		0.1094	0.089298		0.016948	0.004943		0.033657	0.018599
5.3278	5.3278		0.118408	0.095898		0.030422	0.009366		0.024504	0.014961
7.7434	3.5114		0.424497	0.032673		0.086277	0.008588		0.053204	0.001775
10.8815	5.85		0.2373	0.042578		0.035839	0.002435		0.020709	0.004857
10.5687	3.41625		0.411791	0.030804		0.01375	0.008024		0.01168	0.002475
10.7854	4.94867		0.764327	0.022255		0.027604	0.00193		0.0966095	0.002439
6.11	3.949		0.252109	0.191441		0.034087	0.018694		0.030032	0.002922
5.1605	4.8444		0.132417	0.146571		0.037447	0.024079		0.019526	0.0068067
8.5265	1.437		0.767967	0.201913		0.01082	0.014541		0.02011	0.0069973
7.5689	3.5265		0.5412	0.151192		0.097844	0.018414		0.062529	0.022616
ALT			AST			ALP
Vehicle	Danazol		Vehicle	Danazol		Vehicle	Danazol
162	68		154	106		252	166
152	48		150	68		250	170
140	26		132	60		184	106
170	86		158	208		172	138
146	104		138	114		216	164
200	72		226	100		226	144
262	124		231	148		152	162
310	170		280	168		234	170
230			230			168
156			204			148

## Sheet: Supp Fig. 2
Histogram of Telomere Intensity
Ctrl	DDC
131	88
967	576
28	274
143	381
358	273
33	80
100	270
173	360
292	210
162	84
252	44
381	85
183	314
386	81
317	492
459	147
489	81
61	78
949	401
587	41
1129	130
212	37
467	300
1325	40
400	434
426	410
998	38
136	683
476	268
146	107
1044	63
201	67
2298	66
266	340
49	37
45	72
532	536
94	189
764	118
386	630
574	105
370	74
235	163
249	955
625	69
340	33
223	284
284	68
109	32
2652	210
222	179
29	36
317	87
181	33
52	774
1446	249
265	682
1273	124
210	86
1064	286
765	38
332	209
316	33
163	32
321	36
284	68
1720	31
81	364
380	120
438	278
524	196
369	387
242	31
312	33
48	272
830	79
658	627
438	76
1543	38
748	77
350	602
439	86
595	35
123	693
755	64
389	34
328	478
397	575
774	458
1145	168
658	222
499	172
273	36
451	34
290	80
51	348
1050	114
355	1389
621	260
170	117
184	670
205	174
648	63
173	187
455	176
229	39
827	79
46	73
565	34
353	250
222	272
82	77
1410	38
1924	39
346	678
244	126
1881	80
314	224
268	121
378	86
126	262
32	82
440	81
585	38
3019	215
656	150
426	153
221	449
549	73
256	155
418	117
398	78
451	72
174	193
477	315
408	108
174	50
175	161
365	208
228	400
145	267
324	258
422	39
1370	188
2660	71
182	74
355	525
440	71
367	415
15	41
429	348
158	66
491	76
304	289
2074	155
47	82
177	657
121	37
1167	466
38	35
426	418
419	67
336	155
330	361
246	34
402	159
1642	752
455	370
140	539
527	231
346	830
1702	480
34	31
341	31
297	108
37	512
490	159
1050	141
2995	191
782	560
186	537
74	379
1770	114
395	79
153	68
312	294
922	374
762	302
623	30
266	249
140	240
1026	692
259	33
152	520
319	318
415	541
451	146
310	71
137	35
257	374
249	682
82	29
2466	145
267	77
653	112
153	294
1003	36
538	71
984	333
1855	149
415	174
1159	323
212	32
428	658
46	67
403	254
142	183
170	305
292	355
437	505
126	108
372	186
349	38
311	337
228	117
2281	69
64	74
193	290
44	106
1069	40
174	277
68	234
360	35
199	284
290	342
333	257
619	148
394	289
651	227
364	394
93	35
336	620
477	77
422	340
237	111
292	301
341	356
2447	113
313	101
104	34
196	117
277	68
474	279
973	631
264	249
551	79
809	227
391	104
330	82
1931	105
187	105
41	221
609	468
220	163
285	144
873	162
1098	163
472	454
363	509
306	62
363	164
617	128
449	307
28	103
812	97
243	37
405	36
48	540
862	201
1031	62
643	244
1087	221
150	88
619	72
517	822
260	114
131	995
96	79
1245	380
259	76
1840	302
336	454
465	39
404	850
1593	36
1227	514
282	37
282	203
318	439
532	39
860	27
50	298
333	370
308	122
270	107
564	218
56	73
3798	446
2514	100
2200	75
323	38
244	272
204	213
674	31
541	231
199	252
724	394
492	35
1854	833
471	312
951	69
121	30
1512	31
402	128
445	471
215	314
361	106
2343	115
252	65
973	69
361	634
1168	471
836	37
278	32
522	786
259	67
81	63
388	87
664	39
833	287
302	68
1154	39
228	395
861	346
83	79
620	167
1508	36
256	26
60	83
107	355
468	236
268	68
815	188
2794	80
195	155
1166	123
492	37
986	212
504	35
265	217
351	35
153	278
238	36
321	73
139	564
448	64
498	36
235	591
45	33
2077	371
64	33
477	115
219	163
1525	61
242	196
286	68
282	239
362	36
844	261
734	64
291	97
1363	28
410	32
149	248
130	306
437	144
344	33
138	202
344	366
545	34
175	257
267	34
596	100
383	112
271	63
721	776
407	198
1812	530
151	324
236	34
258	72
431	152
169	39
92	157
403	384
261	35
1557	123
119	929
1356	34
1065	109
389	28
115	146
391	106
1688	165
726	135
401	205
1035	32
233	159
1355	443
468	37
579	207
516	202
403	629
232	47
774	245
1156	329
486	45
360	1030
224	229
65	167
282	949
414	75
112	393
471	30
814	651
241	46
72	395
513	822
1485	270
1733	97
173	40
563	229
124	511
3716	194
381	100
2286	237
65	53
81	960
166	961
185	364
494	157
1717	139
181	1349
1009	45
286	250
720	113
233	91
232	298
135	421
35	121
306	41
791	104
913	23
496	35
120	325
181	312
3135	513
440	194
1613	297
317	484
489	88
1378	383
286	201
410	34
463	124
198	32
160	217
599	31
2094	137
991	31
319	231
1116	204
174	172
317	104
287	214
356	32
78	91
409	254
79	37
127	43
360	100
333	588
852	191
475	549
108	399
76	438
427	150
64	335
1435	305
164	146
952	77
227	343
241	227
335	643
1159	164
521	81
739	74
283	36
187	160
242	129
468	115
42	473
408	302
423	113
394	201
821	247
244	319
284	108
339	64
281	36
441	36
327	66
162	86
335	36
1156	1265
1225	187
3203	629
163	254
364	856
425	158
54	1014
1097	69
940	559
183	631
493	547
2520	36
159	174
653	386
424	258
97	181
175	39
418	36
130	95
897	30
705	81
383	483
579	37
401	332
450	620
39	336
1298	44
1435	168
38	72
925	157
289	146
355	357
812	1532
2237	103
786	270
212	145
840	147
1949	801
318	398
123	61
329	366
1736	352
1437	352
258	26
1072	65
375	334
340	277
776	292
225	259
195	63
257	38
222	69
794	173
1310	433
158	332
613	153
380	660
166	105
476	32
708	104
147	150
54	343
749	284
719	53
51	279
393	30
341	151
708	372
504	136
505	224
879	283
352	354
513	29
215	92
1311	54
50	201
396	140
1803	706
557	278
566	104
	122
	194
	68
	34
	67
	32
	232
	250
	538
	64
	65
	38
	28
	93
	63
	138
	667
	170
	71
	23
	33
	276
	122
	145
	68
	212
	283
	714
	65
	29
	648
	131
	191
	403
	517
	94
	222
	398
	210
	357
	33
	110
	168
	222
	381
	963
	243
	68
	30
	355
	892
	249
	205
	348
	110
	32
	36
	295
	208
	36
	31
	305
	63
	659
	208
	181
	25
	241
	59
	207
	37
	104
	61
	32
	190
	32
	35
	72
	70
	60
	475
	256
	217
	294
	390
	156
	157
	26
	59
	87
	32
	200
	673
	265
	31
	142
	91
	232
	344
	222
	137
	390
	60
	104
	499
	375
	28
	604
	370
	29
	66
	98
	29
	388
	32
	60
	263
	32
	251
	60
	142
	32
	110
	134
	29
	135
	101
	30
	101
	192
	32
	142
	248
	298
	388
	35
	437
	312
	27
	282
	181
	102
	32
	29
	82
	427
	32
	59
	250
	155
	487
	25
	405
	94
	106
	90
	28
	499
	87
	229
	203
	66
	525
	320
	28
	209
	96
	65
	549
	63
	254
	57
	63
	1039
	939
	162
	129
	229
	60
	31
	213
	433
	178
	131
	110
	160
	655
	33
	257
	118
	236
	61
	347
	99
	160
	131
	64
	136
	29
	31
	337
	62
	219
	179
	274
	487
	129

## Sheet: Supp Fig.3
RT-PCR for TERT Mouse Liver Tissues
Chow	DDC	Mdr2-/-
0.000555117	0.000202816	3.44544e-05
0.000670952	3.76568e-05	1.79278e-05
0.000351895	6.37243e-05	0.000126293
0.00120119	0.000269498	8.96758e-05
0.00100864	0.000256203	0.00015487
0.000729683	0.000134056	0.000357214
0.000369673	0.000173207
0.000506381	0.000195179
0.000843469	0.000158086
	0.000482739
	0.00021886
	0.000384538
	0.00025858
	0.000147294

[truncated: 4 more sheets: Supp fig.5, Supp Fig.6, Supp Fig.7, Supp Fig.8]
